# Supplementary material for: Deer activity levels and patterns vary along gradients of food availability and anthropogenic development
Source: Sci Rep. 2024 May 3;14:10223. doi: 10.1038/s41598-024-60079-6 (PMC11068751; doi:10.1038/s41598-024-60079-6)
Supplement: Supplementary file 2 — Supplementary Information 2. [file 41598_2024_60079_MOESM2_ESM.csv]

# RMU: Regional Management Unit the landscape was within.
# Activity_Level: Activity level of white-tailed deer within a landscape.
# Night: Fraction of white-tailed deer activity level exerted during night within a landscape.
# Morning: Fraction of white-tailed deer activity level exerted during morning within a landscape.
# Day: Fraction of white-tailed deer activity level exerted during day within a landscape.
# Sunset: Fraction of white-tailed deer activity level exerted during sunset within a landscape.
# Road_Length_STD: Length of road within a landscape (standardized, i.e., subtracted the mean and divided by the standard deviation).
# Deer_Density_STD: Density of white-tailed deer within a landscape (standardized, i.e., subtracted the mean and divided by the standard deviation).
# Number_of_Buildings_STD: Number of buildings within a landscape (standardized, i.e., subtracted the mean and divided by the standard deviation).
# Twigs_STD: Density of non-avoided twigs within a landscape (standardized, i.e., subtracted the mean and divided by the standard deviation).
# Agriculture_STD: Area of land used for agriculture within a landscape (standardized, i.e., subtracted the mean and divided by the standard deviation).
RMU	Activity_Level	Night	Morning	Day	Sunset	Road_Length_STD	Deer_Density_STD	Number_of_Buildings_STD	Twigs_STD	Agriculture_STD
3	0.452121627	0.451604336	0.14797787	0.151120145	0.24119542	-0.602617032	-1.187795486	-0.915037523	1.446678206	1.534892874
3	0.38815837	0.499633753	0.101217105	0.07907912	0.311016062	-0.834910971	-1.052425348	-0.656005037	2.176247717	1.433896914
3	0.383670404	0.435358201	0.149892702	0.19799051	0.208042014	0.118990572	-1.051721286	-0.390654685	-1.596604375	1.420927487
9	0.238357597	0.143986199	0.437601989	0.211496249	0.197782581	-0.080445458	-0.878984084	0.500164354	-0.307393173	0.277962275
3	0.302839648	0.113912912	0.313513987	0.359371404	0.20116304	0.652694438	-0.849990176	-0.561237054	-0.602325529	1.013632303
9	0.435509272	0.22650086	0.302124766	0.296804113	0.166283396	-0.553103928	-0.80836675	-0.371701088	-0.219107501	1.063854338
4	0.309364325	0.274524215	0.149962953	0.127860493	0.438137124	-0.758132716	-0.769956466	-0.340111761	0.655017672	0.74734514
4	0.276492683	0.2220428	0.111391435	0.292027947	0.365092538	-0.686627179	-0.665567567	-0.182165123	-0.726507573	-1.413306143
9	0.36919427	0.178406022	0.334016273	0.286002304	0.193473469	1.55086904	-0.607169546	0.607568068	0.292349655	0.492647677
3	0.397003384	0.078709788	0.19694549	0.547159204	0.169353782	-0.692700968	-0.605774605	-0.889766061	-1.952805263	1.467838179
9	0.430131818	0.319856735	0.250121779	0.146056515	0.274812987	-0.580828232	-0.588420226	0.27903906	0.397943592	0.253955039
4	0.441035441	0.157792425	0.219450771	0.334551028	0.279533168	-0.996582846	-0.547652958	0.007370843	-0.35396144	-1.360324655
4	0.614474957	0.429780934	0.073719266	0.240367841	0.248346489	0.018236712	-0.541470597	-0.611779978	-0.862978466	-1.160816242
4	0.328847206	0.229150636	0.373207972	0.120832619	0.27005777	-0.917490759	-0.533936238	-0.485422667	0.949950028	-0.126021566
3	0.360163604	0.185110811	0.315571891	0.234029106	0.258137404	0.423030468	-0.445802313	-0.618097843	-1.409508818	0.962030542
4	0.385758851	0.316740206	0.227338128	0.174077522	0.275417084	0.449037267	-0.443568869	-0.76340875	-0.146991366	-1.40475184
4	0.280122328	0.226860037	0.383188412	0.192658668	0.188922361	-0.254407523	-0.429739152	0.33589985	-0.431575218	-1.36584356
3	0.635844784	0.379746035	0.2438524	0.194483649	0.173780127	-0.005355763	-0.418888835	-0.403290416	-0.602325529	0.63006841
3	0.267136931	0.371504606	0.081784358	0.190526585	0.348412998	-0.462725135	-0.356254758	-0.681276499	0.530835627	1.385054605
4	0.288667436	0.355779423	0.189140336	0.094021021	0.352905781	-1.080392809	-0.293110555	-0.504376264	-0.733061626	-0.621343284
3	0.421106346	0.311535018	0.279347866	0.227663515	0.174529756	1.325565904	-0.284760736	-0.485422667	0.136651713	1.305306429
4	0.279921936	0.279887334	0.194085407	0.156176318	0.361467703	-0.131787865	-0.251037204	0.158999616	-1.688858485	-0.635692437
3	0.263508329	0.18148941	0.236272599	0.207515389	0.367331515	-0.910840338	-0.240105079	-0.479104802	0.717108694	0.65738699
9	0.425422822	0.158679703	0.277164055	0.321279681	0.234254626	0.375023455	-0.132282625	0.171635347	-0.334989183	0.492923622
4	0.303390485	0.490955082	0.180190015	0.168342804	0.15277603	0.943465496	-0.103058673	0.57597874	0.23072902	-1.312310182
3	0.371307114	0.362894751	0.191881684	0.121708641	0.317354436	0.633055976	-0.090742519	-0.58019065	0.230705607	0.983830217
9	0.273138139	0.083877691	0.276269925	0.282874411	0.35014779	0.521558782	-0.07814933	-0.554919188	-0.321504769	0.813847944
4	0.596146209	0.306712112	0.214440232	0.258725628	0.212723057	3.235886436	-0.075312903	2.964131907	0.812185572	-0.562015056
9	0.315401962	0.172416488	0.196622577	0.297822506	0.326076756	0.351126976	0.151944061	-0.422244012	1.728674932	0.35605478
9	0.325903821	0.144599392	0.288482397	0.290008208	0.270365164	-0.22723293	0.276871151	-0.055807812	0.144319014	0.551424015
4	0.253429537	0.208537453	0.443996445	0.164841805	0.174275033	-0.238925527	0.28517846	-0.611779978	1.136223095	-1.156125173
9	0.509194856	0.400175044	0.234283626	0.141444676	0.216758802	0.879749427	0.374080167	0.866600554	-0.317741677	0.367368535
4	0.446313297	0.250983438	0.181215585	0.281932978	0.278308584	-2.372747817	0.497804809	-0.959262581	-0.679939307	-1.436761489
4	0.406198867	0.545663449	0.151175284	0.057013148	0.237358703	0.872489329	0.517873919	3.728593635	-0.3839721	-1.044091402
3	0.371408507	0.263777629	0.268586205	0.142292665	0.31770315	-0.534694559	0.5520365	-0.194800854	0.45322185	-0.379339303
9	0.342976289	0.262851032	0.221513522	0.18466234	0.323645802	1.916936586	0.772223526	0.683382454	1.648474028	-1.089070478
4	0.365828194	0.346500735	0.197742424	0.160559099	0.287747821	-1.709520979	0.781385086	-0.504376264	-0.967196522	-0.699159844
4	0.342218239	0.611299031	0.062690607	0.039917565	0.27834048	-0.602823618	0.818082584	-0.971898313	-1.068008196	-1.371362465
9	0.417165221	0.162136743	0.292463626	0.31648038	0.221043771	1.263371709	1.014933291	1.574201492	-0.63337104	-0.2982114
9	0.297160698	0.217622276	0.389757572	0.159026626	0.2255323	-0.404871224	1.245054914	-0.182165123	0.349736812	-0.629069751
9	0.380186511	0.236854894	0.318402276	0.210161696	0.227102986	0.239382716	2.97390183	-0.144257929	2.455657318	0.609372517
9	0.49793614	0.449860365	0.287347745	0.116879551	0.138172971	-0.130705113	4.070674588	2.066995003	-0.151982997	-0.756004565
